# Supplementary material for: Low-Penetrance Susceptibility Variants in Colorectal Cancer—Current Outlook in the Field
Source: Int J Mol Sci. 2024 Jul 30;25(15):8338. doi: 10.3390/ijms25158338 (PMC11313073; doi:10.3390/ijms25158338)
Supplement: Supplementary file 1 [file ijms-25-08338-s001.zip]

Archive with 1 entries (1 files):
- ijms-3056625-supplementary.xlsx
