# Supplementary material for: Low-Penetrance Susceptibility Variants in Colorectal Cancer—Current Outlook in the Field
Source: Int J Mol Sci. 2024 Jul 30;25(15):8338. doi: 10.3390/ijms25158338 (PMC11313073; doi:10.3390/ijms25158338)
Supplement: Supplementary file 1 [file ijms-25-08338-s001.zip › ijms-3056625-supplementary.xlsx]

## Sheet: Arkusz1
Gene	Variant	Citations	Article type	Population
APC	c.3920T>A (rs1801155, p.Ile1307Lys)	Woodage 1998, Rozen 2002, Boursi 2013	study	Ashkenazi 5003 total
		Rozen 2002	study	459 Ashkenazi Jews, 259 Sephardic Jews
		Boursi 2013	study	2218 Ashkenazi Jews 1087 Sephardic Jews
TP53	c.215C>G (rs1042522, p.Pro72Arg)	Khan 2015	meta-analysis	4 CRC studies: 785 Iranian, 246 Kashmiri, 1015 Chinese
		Asadi 2017	study	200 Iranian Azeri
		Elshazli 2020	meta-analysis	49 CRC: 14047 Asian, 497 African, 765 Caucasian, 616 Turkish, 362 Latin American, 1612 American
MLH1	c.-93G>A (rs1800734)	Raptis 2007	study	2027 Ontario Canadian, 705 Newfoundland and Labrador Canadians
		Samowitz 2008	study	3179 Americans
MLH1	c.655A>G (rs1799977, p.Ile219Val)	Nejda 2009	study	265 Spanish
MSH3	c.3133G>A (rs26279, p.Ala1045Thr)	Berndt 2007	study	2049 Caucasians, 32 other
MSH3	c.2846A>G (rs184967, p.Gln949Arg)	Berndt 2007	study	2130 Caucasians, 35 other
MUTYH	Monoallelic MUTYH mutations	Ma 2014	meta-analysis	44792 White
		Barreiro 2022	cohort analysis	127389 The Cancer Genome Atlas, unspecified ethnicity
	c.22G>A (rs3219484)	Ma 2014	meta-analysis	10613 White
	c.930G>C (rs3219489)	Ma 2014	meta-analysis	10362 White
TP73	c.-30G>T (rs2273953), c.-20C>T / G4C14-A4T14	Meng 2018	meta-analysis	4 CRC studies: 1240 Asian, 793 Caucasian
		Hamajima 2002	study	388 Japanese
		Arfaoui 2010	study	354 Tunisian
		Lee 2010	study	852 Korean
XPA		Ma 2014	meta-analysis	3 CRC studies: 2090 White
		Yuan 2020	meta-analysis	2 CRC studies: 1415 Caucasian
XPC	c.2815C>A (rs2228001, p.Gln939Lys)	Peng 2014	meta-analysis	2715 Caucasian, 4763 Asian
		Ma 2014	meta-analysis	9 CRC studies: 8182 "All"
CHEK2	c.1100delC (rs555607708, p.Thr367fs)	Meijers-Heijboer 2003	study	380 families, not specified
		Cybulski 2007	study	6581 Polish
		Djureinovic 2006	study	760 Swedish
		Weischer 2007	study	9217 Danish
		Näslund-Koch 2016	study	86975 Danish
		Kilpivaara 2003	study	2547 Finnish
		Ma 2014	meta-analysis	7 CRC studies: 15504 White
		Xiang 2011	meta-analysis	6 CRC studies: 15906 Caucasian
	c.470T>C (rs17879961, p.Ile157Thr)	Cybulski 2007	study	6581 Polish
		Cybulski 2004	study	4300 Polish
		Irmejs 2006	study	1213 Latvian
		Suchy 2010	study	5959 Polish
		Baryam 2012	study	656 Turkish
		Liu 2012	meta-analysis	7 CRC studies: 23369 Caucasian
		Han 2013	meta-analysis	5 CRC studies: 13010 Caucasian
	IVS2+1G>A	Bayram 2012	study	656 Turkish
		Fan 2018	study	7657 Chinese
CYP1A1	c.1384A>G (rs1048943, p.Ile462Val)	Zheng 2011	meta-analysis	13 CRC studies: 11960 Japanese/Caucasian/ Mix/Asian
		Jin 2011	meta-analysis	318 Mixed 7818 European 3426 Asian
CYP1B1	c.1358A>G (rs1800440, p.Asn453Ser)	Hlavata 2010	study	990 Czech
	c.1294C>G (rs1056836, p.Leu432Val)	Hlavata 2010	study	990 Czech
		Trubicka 2010	study	1194 Polish
		Xie 2012	meta-analysis	10 CRC studies: 17767 Caucasian
	c.142C>G (rs10012, p.Arg48Gly),	Trubicka 2010	study	1194 Polish
	c.355G>T (rs1056827, p.Ala119Ser)	Trubicka 2010	study	1194 Polish
GSTM1	null genotype	Hlavata 2010	study	482 Czech
		Vlaykova 2009	study	88 Bulgarian
GSTT1	null genotype	Hlavata 2010	study	787 Czech
		Vlaykova 2009	study	88 Bulgarian
DNMT3B	c.-579G>T (rs1569686)	Bao 2011	study	1077 Chinese
		Jung 2008	study	718 Not specified
MTHFR	c.665C>T (rs1801133, p.Ala222Val)	Taioli 2009	meta-analysis	29 CRC studies: 1128 Korean 4174 Japanese 469 Chinese 593 Indian 390 Taiwanese 21023 White 1361 Black 249 Hispanic 169 Hawaiian 625 Latin American 199 Native American 264 other
		Shiao & Yu 2016	meta-analysis	92 CRC studies: 49877 White 15936 East Asian 1650 South Asian 11539 Mixed 1313 Middle Eastern 729 Hispanic 676 African
MTHFD1	c.401A>G (rs1950902, p.Lys134Arg)	Ma 2014	meta-analysis	3 CRC studies: 9274 White
	c.1958G>A (rs2236225, p.Arg653Gln)	Moruzzi 2017	study	406 Italian
TNF	c.-488G>A (rs1800629)	Miao 2018	meta-analysis	16 CRC studies: 2348 Asian 5038 Caucasian
		Banday 2016	study	326 Kashmiri
		Li 2017	study	1140 Chinese
NOD2	c.3019dup (rs2066847, p.Leu1007fs)	Liu 2014	meta-analysis	8 CRC studies: 5648 Caucasian
	c.2641G>C (rs2066845, p.Gly881Arg)	Ma 2014	meta-analysis	11 CRC studies: 9732 White
	c.2023C>T (rs2066844, p.Arg675Trp)	Tian 2010	meta-analysis	8 CRC studies: 5754 Caucasian 133 New Zealand
	c.721C>T (rs2066842, p.Pro241Ser)	Tian 2010,	meta-analysis	8 CRC studies: 5754 Caucasian 133 New Zealand
		Papaconstantinou 2005	study	200 Greek
		Lakatos 2007	study	394 Bulgarian
		Möckelman 2009	study	1768 German
		Freire 2010	study	264 Portugese
UBD	c.3527T>C (rs2076485, p.Ile68Thr)	Frank 2010	study	3600 German
APOE	APOEε2 (rs7412)/APOEε3 (wild)/APOEε4 (rs429358)	Kervinen 1996	study	456 White
		Watson 2003	study	559 Caucasian
		Souza 2009	study	160 Brasilian
PLA2G2A	c.132C>T (rs4744, p.Tyr44Tyr)	Küry 2008	study	2144 Caucasian
	c.435+230C>T (rs11677)	Küry 2008	study	2144 Caucasian
	c.185+88G>A (rs2236772)	Küry 2008	study	2144 Caucasian
	c.-859C>G (rs11573156)	Küry 2008	study	2144 Caucasian
